# Supplementary material for: Sodium Butyrate Attenuates AGEs-Induced Oxidative Stress and Inflammation by Inhibiting Autophagy and Affecting Cellular Metabolism in THP-1 Cells
Source: Molecules. 2022 Dec 9;27(24):8715. doi: 10.3390/molecules27248715 (PMC9781837; doi:10.3390/molecules27248715)
Supplement: Supplementary file 1 [file molecules-27-08715-s001.zip]

Archive with 1 entries (1 files):
- molecules-2071048-SI.pdf
